# Supplementary material for: The Green Tea Polyphenol Epigallocatechin-Gallate (EGCG) Interferes with Microcin E492 Amyloid Formation
Source: Molecules. 2023 Oct 25;28(21):7262. doi: 10.3390/molecules28217262 (PMC10648153; doi:10.3390/molecules28217262)
Supplement: Supplementary file 1 [file molecules-28-07262-s001.zip]

Archive with 1 entries (1 files):
- molecules-2652228-supplementary.pdf
